# Supplementary material for: Wildlife usage indicates increased similarity between reclaimed upland habitat and mature boreal forest in the Athabasca Oil Sands Region of Alberta, Canada
Source: PLoS One. 2019 Jun 4;14(6):e0217556. doi: 10.1371/journal.pone.0217556 (PMC6548362; doi:10.1371/journal.pone.0217556)
Supplement: S4 Table — (XLSX) [file pone.0217556.s004.xlsx]

## Sheet: Sheet1
	Groups BRN & CLR
	Average dissimilarity = 53.61
	Taxa	Contribution (%)	Cumulative (%)
	WISN	2.73	2.73
	NOFL	2.47	5.21
	CHSP	2.37	7.58
	COYE	2.26	9.84
	LISP	2.26	12.1
	TRES	2.24	14.34
	REVI	2.2	16.54
	SWSP	2.18	18.72
	BBWO	2.17	20.89
	WEWP	2.15	23.04
	CORA	2.14	25.18
	OVEN	2.13	27.31
	SOREX	2.13	29.44
	RBGR	2.02	31.46
	LEFL	1.96	33.43
	DEJU	1.95	35.37
	WIWA	1.93	37.3
	YRWA	1.89	39.2
	CEDW	1.87	41.07
	WETA	1.82	42.88
	CCSP	1.8	44.68
	MAAM	1.78	46.46
	CAJA	1.73	48.19
	PEMA	1.72	49.91
	LCSP	1.72	51.63
	RWBL	1.6	53.23
	PISI	1.58	54.81
	SWTH	1.57	56.38
	VESP	1.55	57.93
	MUER	1.54	59.47
	GRYE	1.53	61
	SORA	1.51	62.51
	HAWO	1.5	64.02
	BRBL	1.35	65.37
	TEWA	1.33	66.69
	AMKE	1.29	67.98
	MYGA	1.27	69.26
	ALFL	1.27	70.53
	TAHU	1.27	71.8
	MIPE	1.14	72.94
	MOWA	1.11	74.05
	PIWO	1.09	75.14
	COLO	1.04	76.18
	SAVS	1.04	77.22
	NHOW	0.97	78.19
	WWCR	0.97	79.16
	SOSP	0.96	80.11
	PAWA	0.95	81.06
	YEWA	0.94	82
	BCCH	0.94	82.94
	YBSA	0.91	83.85
	AMRE	0.91	84.76
	NOHA	0.91	85.67
	ODVI	0.91	86.58
	URAM	0.91	87.49
	LEYE	0.91	88.39
	SACR	0.9	89.29
	PUFI	0.88	90.17
	BBWA	0.87	91.04
	MALL	0.76	91.8
	DOWO	0.74	92.53
	BUFF	0.7	93.23
	LEAM	0.7	93.94
	HETH	0.69	94.62
	SOSA	0.64	95.26
	UNSP	0.43	95.69
	ATTW	0.32	96.01
	CANG	0.32	96.33
	NEMI	0.32	96.65
	OSFL	0.32	96.97
	RECR	0.32	97.29
	AMCR	0.3	97.6
	BARS	0.3	97.9
	PHIN	0.3	98.2
	RCKI	0.3	98.5
	STGR	0.3	98.8
	TUSW	0.3	99.11
	YBFL	0.3	99.41
	MAWA	0.3	99.7
	MAWR	0.3	100
	ALAM	0	100
	AMCO	0	100
	AMGO	0	100
	AMPI	0	100
	AMRO	0	100
	AMWI	0	100
	BAEA	0	100
	BANS	0	100
	BAWW	0	100
	BBMA	0	100
	BEKI	0	100
	BHCO	0	100
	BHVI	0	100
	BLJA	0	100
	BLPW	0	100
	BLTE	0	100
	BOCH	0	100
	BOGU	0	100
	BRCR	0	100
	BTNW	0	100
	BWHA	0	100
	BWTE	0	100
	CACA	0	100
	CAGU	0	100
	CALA	0	100
	CALU	0	100
	CANV	0	100
	CAWA	0	100
	CLSW	0	100
	CMWA	0	100
	COGO	0	100
	COGR	0	100
	COME	0	100
	CONI	0	100
	CONW	0	100
	EAGR	0	100
	EAKI	0	100
	EUST	0	100
	EVGR	0	100
	FOTE	0	100
	GBHE	0	100
	GCKI	0	100
	GLSA	0	100
	GRJA	0	100
	GUGU	0	100
	GWFG	0	100
	GWTE	0	100
	HERG	0	100
	HOGR	0	100
	HOLA	0	100
	HOME	0	100
	KILL	0	100
	LALO	0	100
	LEOW	0	100
	LESC	0	100
	LISY	0	100
	LOCA	0	100
	LYCA	0	100
	MAMO	0	100
	MERL	0	100
	MOBL	0	100
	MUNI	0	100
	NAWA	0	100
	NEVI	0	100
	NOPI	0	100
	NOSH	0	100
	NOWA	0	100
	NSHO	0	100
	OCWA	0	100
	ODHE	0	100
	PBGR	0	100
	PEPE	0	100
	PHUN	0	100
	PHVI	0	100
	RBGU	0	100
	RBNU	0	100
	REDH	0	100
	RNDU	0	100
	RNGR	0	100
	RTHA	0	100
	RUBL	0	100
	RUDU	0	100
	RUGR	0	100
	SEWR	0	100
	SMLO	0	100
	SOAR	0	100
	SOCI	0	100
	SOHO	0	100
	SOMO	0	100
	SPSA	0	100
	SSHA	0	100
	TYPH	0	100
	UNDU	0	100
	UNLG	0	100
	UNWO	0	100
	VUVU	0	100
	WAVI	0	100
	WCSP	0	100
	WIWR	0	100
	WTSP	0	100
	YHBL	0	100
	ZAHU	0	100
	Groups BRN & COMP
	Average dissimilarity = 58.15
	Taxa	Contribution (%)	Cumulative (%)
	HETH	2.58	2.58
	SOSP	2.5	5.08
	SAVS	2.13	7.2
	WISN	2.03	9.23
	NOFL	1.87	11.1
	OVEN	1.72	12.82
	CAJA	1.69	14.51
	LCSP	1.65	16.16
	SWTH	1.64	17.8
	MIPE	1.63	19.42
	SWSP	1.6	21.02
	BBWO	1.58	22.61
	VUVU	1.58	24.19
	CALA	1.58	25.77
	TRES	1.55	27.31
	REVI	1.51	28.82
	CALU	1.45	30.27
	CANG	1.45	31.72
	RBGR	1.44	33.16
	LEFL	1.43	34.59
	CEDW	1.43	36.01
	DEJU	1.4	37.41
	WIWA	1.39	38.8
	WETA	1.36	40.16
	MUER	1.35	41.51
	URAM	1.33	42.83
	ODVI	1.33	44.16
	RWBL	1.31	45.47
	YRWA	1.29	46.76
	GRYE	1.26	48.02
	PEMA	1.23	49.25
	BAWW	1.22	50.48
	SPSA	1.21	51.69
	CORA	1.19	52.88
	SOREX	1.19	54.07
	YBSA	1.11	55.18
	AMKE	1.07	56.24
	MYGA	1.06	57.31
	TEWA	1.03	58.33
	ALAM	1.03	59.36
	COLO	1.02	60.39
	HAWO	1.02	61.41
	MAAM	1.02	62.42
	WWCR	0.99	63.41
	SORA	0.98	64.39
	MOWA	0.92	65.3
	AMRO	0.91	66.22
	AMWI	0.89	67.11
	SACR	0.89	68
	YEWA	0.88	68.88
	CAWA	0.87	69.75
	BRBL	0.86	70.6
	PAWA	0.85	71.45
	TAHU	0.82	72.28
	CHSP	0.77	73.04
	BCCH	0.77	73.81
	MAWA	0.74	74.55
	MALL	0.74	75.29
	NHOW	0.71	76
	AMCR	0.7	76.7
	COGO	0.67	77.37
	PISI	0.65	78.02
	GWTE	0.64	78.66
	GBHE	0.63	79.29
	WEWP	0.62	79.91
	PIWO	0.55	80.46
	WIWR	0.54	81.01
	COME	0.54	81.54
	COYE	0.53	82.07
	LISP	0.53	82.6
	BEKI	0.53	83.13
	DOWO	0.52	83.65
	ALFL	0.52	84.17
	PUFI	0.52	84.69
	LYCA	0.52	85.21
	CCSP	0.52	85.73
	AMRE	0.51	86.24
	LOCA	0.5	86.74
	NOWA	0.5	87.24
	LEYE	0.48	87.72
	SOSA	0.47	88.18
	MAWR	0.45	88.63
	RCKI	0.44	89.07
	STGR	0.44	89.51
	BAEA	0.43	89.93
	KILL	0.39	90.32
	BOCH	0.38	90.7
	CACA	0.36	91.06
	YBFL	0.36	91.42
	NOSH	0.36	91.78
	MUNI	0.35	92.13
	ZAHU	0.34	92.47
	BOGU	0.32	92.79
	UNSP	0.29	93.08
	AMCO	0.28	93.36
	SOCI	0.28	93.64
	PHVI	0.28	93.92
	LEAM	0.26	94.18
	BUFF	0.24	94.42
	ATTW	0.24	94.66
	NEMI	0.24	94.89
	OSFL	0.24	95.13
	RECR	0.24	95.36
	BARS	0.22	95.59
	PHIN	0.22	95.81
	TUSW	0.22	96.03
	HERG	0.17	96.2
	PHUN	0.17	96.37
	WAVI	0.16	96.53
	HOME	0.15	96.68
	RUDU	0.15	96.83
	RUGR	0.15	96.98
	MAMO	0.15	97.13
	BWHA	0.14	97.27
	BWTE	0.14	97.4
	BBMA	0.14	97.54
	BLJA	0.14	97.68
	FOTE	0.14	97.81
	REDH	0.14	97.95
	VESP	0.14	98.08
	UNDU	0.13	98.21
	CAGU	0.12	98.34
	NOPI	0.12	98.46
	GUGU	0.12	98.58
	GWFG	0.12	98.7
	PEPE	0.12	98.82
	COGR	0.12	98.94
	EAGR	0.12	99.06
	HOGR	0.12	99.18
	LESC	0.12	99.3
	NOHA	0.12	99.42
	RUBL	0.12	99.53
	SSHA	0.12	99.65
	CONW	0.12	99.77
	LISY	0.12	99.88
	OCWA	0.12	100
	AMGO	0	100
	AMPI	0	100
	BANS	0	100
	BBWA	0	100
	BHCO	0	100
	BHVI	0	100
	BLPW	0	100
	BLTE	0	100
	BRCR	0	100
	BTNW	0	100
	CANV	0	100
	CLSW	0	100
	CMWA	0	100
	CONI	0	100
	EAKI	0	100
	EUST	0	100
	EVGR	0	100
	GCKI	0	100
	GLSA	0	100
	GRJA	0	100
	HOLA	0	100
	LALO	0	100
	LEOW	0	100
	MERL	0	100
	MOBL	0	100
	NAWA	0	100
	NEVI	0	100
	NSHO	0	100
	ODHE	0	100
	PBGR	0	100
	RBGU	0	100
	RBNU	0	100
	RNDU	0	100
	RNGR	0	100
	RTHA	0	100
	SEWR	0	100
	SMLO	0	100
	SOAR	0	100
	SOHO	0	100
	SOMO	0	100
	TYPH	0	100
	UNLG	0	100
	UNWO	0	100
	WCSP	0	100
	WTSP	0	100
	YHBL	0	100
	Groups CLR & COMP
	Average dissimilarity = 59.76
	Taxa	Contribution (%)	Cumulative (%)
	SOSP	2.34	2.34
	HETH	2.3	4.64
	LCSP	2.24	6.88
	SAVS	2.01	8.88
	COYE	1.89	10.77
	LISP	1.89	12.66
	WEWP	1.73	14.39
	SOREX	1.7	16.09
	MIPE	1.7	17.79
	CORA	1.7	19.49
	CAJA	1.67	21.15
	VUVU	1.66	22.81
	CHSP	1.66	24.47
	CALA	1.66	26.13
	SWTH	1.59	27.72
	CANG	1.52	29.24
	CALU	1.52	30.76
	RBGR	1.51	32.28
	CEDW	1.51	33.78
	LEFL	1.5	35.28
	WETA	1.47	36.75
	URAM	1.46	38.21
	ODVI	1.45	39.66
	SWSP	1.41	41.07
	OVEN	1.41	42.48
	NOFL	1.4	43.88
	CCSP	1.38	45.26
	YRWA	1.34	46.59
	MAAM	1.31	47.91
	BAWW	1.29	49.2
	REVI	1.29	50.48
	SPSA	1.28	51.76
	WIWA	1.25	53.01
	DEJU	1.24	54.24
	YBSA	1.24	55.48
	VESP	1.23	56.71
	COLO	1.23	57.94
	PISI	1.16	59.1
	YEWA	1.09	60.19
	MUER	1.08	61.27
	ALAM	1.07	62.35
	SACR	1.07	63.41
	MALL	1.06	64.47
	MOWA	0.99	65.46
	AMRE	0.98	66.45
	AMRO	0.97	67.42
	TEWA	0.97	68.39
	AMWI	0.93	69.32
	CAWA	0.92	70.24
	WISN	0.88	71.12
	PEMA	0.82	71.94
	RWBL	0.81	72.75
	BRBL	0.78	73.53
	PUFI	0.77	74.3
	NOHA	0.76	75.06
	LEYE	0.74	75.8
	TAHU	0.74	76.54
	LEAM	0.72	77.26
	HAWO	0.72	77.98
	BUFF	0.71	78.69
	COGO	0.71	79.39
	GRYE	0.68	80.07
	GWTE	0.67	80.74
	TRES	0.66	81.41
	ALFL	0.66	82.07
	BBWA	0.66	82.73
	GBHE	0.66	83.38
	MAWA	0.65	84.04
	PIWO	0.65	84.69
	SORA	0.64	85.33
	AMCR	0.6	85.92
	WWCR	0.58	86.5
	WIWR	0.57	87.07
	COME	0.56	87.64
	BEKI	0.56	88.19
	LYCA	0.54	88.74
	LOCA	0.53	89.26
	NOWA	0.52	89.79
	BAEA	0.45	90.24
	KILL	0.4	90.64
	BOCH	0.4	91.04
	MYGA	0.39	91.43
	MUNI	0.38	91.81
	CACA	0.38	92.19
	NOSH	0.37	92.56
	AMKE	0.37	92.93
	ZAHU	0.36	93.29
	BOGU	0.34	93.63
	PAWA	0.32	93.95
	AMCO	0.3	94.24
	SOCI	0.3	94.54
	PHVI	0.29	94.83
	MAWR	0.28	95.11
	RCKI	0.27	95.38
	STGR	0.27	95.65
	HERG	0.18	95.83
	PHUN	0.18	96.01
	WAVI	0.17	96.18
	YBFL	0.17	96.36
	HOME	0.16	96.52
	RUDU	0.16	96.68
	RUGR	0.16	96.84
	BCCH	0.16	96.99
	MAMO	0.15	97.15
	BWHA	0.15	97.29
	BWTE	0.15	97.44
	BBMA	0.14	97.58
	BLJA	0.14	97.72
	FOTE	0.14	97.87
	REDH	0.14	98.01
	UNDU	0.14	98.15
	CAGU	0.13	98.27
	NOPI	0.13	98.4
	GUGU	0.13	98.53
	GWFG	0.13	98.65
	PEPE	0.13	98.78
	COGR	0.12	98.9
	EAGR	0.12	99.03
	HOGR	0.12	99.15
	LESC	0.12	99.27
	RUBL	0.12	99.4
	SSHA	0.12	99.52
	CONW	0.12	99.64
	LISY	0.12	99.76
	OCWA	0.12	99.88
	BBWO	0.12	100
	AMGO	0	100
	AMPI	0	100
	ATTW	0	100
	BANS	0	100
	BARS	0	100
	BHCO	0	100
	BHVI	0	100
	BLPW	0	100
	BLTE	0	100
	BRCR	0	100
	BTNW	0	100
	CANV	0	100
	CLSW	0	100
	CMWA	0	100
	CONI	0	100
	DOWO	0	100
	EAKI	0	100
	EUST	0	100
	EVGR	0	100
	GCKI	0	100
	GLSA	0	100
	GRJA	0	100
	HOLA	0	100
	LALO	0	100
	LEOW	0	100
	MERL	0	100
	MOBL	0	100
	NAWA	0	100
	NEMI	0	100
	NEVI	0	100
	NHOW	0	100
	NSHO	0	100
	ODHE	0	100
	OSFL	0	100
	PBGR	0	100
	PHIN	0	100
	RBGU	0	100
	RBNU	0	100
	RECR	0	100
	RNDU	0	100
	RNGR	0	100
	RTHA	0	100
	SEWR	0	100
	SMLO	0	100
	SOAR	0	100
	SOHO	0	100
	SOMO	0	100
	SOSA	0	100
	TUSW	0	100
	TYPH	0	100
	UNLG	0	100
	UNSP	0	100
	UNWO	0	100
	WCSP	0	100
	WTSP	0	100
	YHBL	0	100
	Groups BRN & LOG
	Average dissimilarity = 56.32
	Taxa	Contribution (%)	Cumulative (%)
	VESP	3.16	3.16
	COYE	3.02	6.18
	WISN	3.02	9.2
	SWSP	2.71	11.91
	LISP	2.67	14.58
	SOREX	2.49	17.07
	CAJA	2.3	19.38
	SACR	2.09	21.46
	BBWO	2.06	23.53
	TEWA	2.04	25.57
	ODVI	1.98	27.55
	YRWA	1.97	29.52
	DEJU	1.93	31.45
	TRES	1.92	33.37
	LEFL	1.87	35.24
	CORA	1.8	37.04
	MYGA	1.8	38.84
	WIWA	1.8	40.63
	REVI	1.77	42.4
	CEDW	1.74	44.14
	WETA	1.74	45.88
	WEWP	1.74	47.62
	TAHU	1.64	49.25
	RWBL	1.52	50.77
	PEMA	1.5	52.27
	URAM	1.5	53.77
	LCSP	1.49	55.26
	COLO	1.47	56.73
	MUER	1.46	58.19
	MAAM	1.46	59.65
	GRYE	1.46	61.11
	BHVI	1.45	62.56
	WWCR	1.43	63.99
	ALAM	1.4	65.4
	AMKE	1.39	66.79
	HAWO	1.37	68.16
	PISI	1.29	69.44
	RBGR	1.22	70.67
	CCSP	1.22	71.88
	SORA	1.21	73.09
	BCCH	1.19	74.28
	RECR	1.17	75.45
	PAWA	1.14	76.59
	ATTW	1.09	77.67
	ALFL	1.05	78.72
	NOFL	1.04	79.77
	OCWA	1.03	80.8
	MIPE	0.99	81.79
	UNWO	0.94	82.73
	NHOW	0.92	83.65
	BRBL	0.92	84.57
	OVEN	0.92	85.49
	YEWA	0.73	86.22
	OSFL	0.7	86.93
	DOWO	0.7	87.63
	NEMI	0.69	88.32
	STGR	0.68	89
	MOWA	0.61	89.62
	SWTH	0.61	90.22
	SOSA	0.61	90.83
	PIWO	0.58	91.41
	CALU	0.56	91.97
	VUVU	0.56	92.53
	BLJA	0.53	93.06
	RTHA	0.53	93.59
	CONI	0.48	94.06
	MOBL	0.48	94.54
	RNGR	0.48	95.02
	LYCA	0.47	95.48
	UNSP	0.41	95.89
	YBSA	0.33	96.22
	CANG	0.31	96.53
	LEYE	0.31	96.83
	SOSP	0.31	97.14
	AMCR	0.29	97.42
	BARS	0.29	97.71
	PHIN	0.29	98
	PUFI	0.29	98.29
	RCKI	0.29	98.57
	SAVS	0.29	98.86
	TUSW	0.29	99.15
	YBFL	0.29	99.44
	MAWA	0.28	99.72
	MAWR	0.28	100
	AMCO	0	100
	AMGO	0	100
	AMPI	0	100
	AMRE	0	100
	AMRO	0	100
	AMWI	0	100
	BAEA	0	100
	BANS	0	100
	BAWW	0	100
	BBMA	0	100
	BBWA	0	100
	BEKI	0	100
	BHCO	0	100
	BLPW	0	100
	BLTE	0	100
	BOCH	0	100
	BOGU	0	100
	BRCR	0	100
	BTNW	0	100
	BUFF	0	100
	BWHA	0	100
	BWTE	0	100
	CACA	0	100
	CAGU	0	100
	CALA	0	100
	CANV	0	100
	CAWA	0	100
	CHSP	0	100
	CLSW	0	100
	CMWA	0	100
	COGO	0	100
	COGR	0	100
	COME	0	100
	CONW	0	100
	EAGR	0	100
	EAKI	0	100
	EUST	0	100
	EVGR	0	100
	FOTE	0	100
	GBHE	0	100
	GCKI	0	100
	GLSA	0	100
	GRJA	0	100
	GUGU	0	100
	GWFG	0	100
	GWTE	0	100
	HERG	0	100
	HETH	0	100
	HOGR	0	100
	HOLA	0	100
	HOME	0	100
	KILL	0	100
	LALO	0	100
	LEAM	0	100
	LEOW	0	100
	LESC	0	100
	LISY	0	100
	LOCA	0	100
	MALL	0	100
	MAMO	0	100
	MERL	0	100
	MUNI	0	100
	NAWA	0	100
	NEVI	0	100
	NOHA	0	100
	NOPI	0	100
	NOSH	0	100
	NOWA	0	100
	NSHO	0	100
	ODHE	0	100
	PBGR	0	100
	PEPE	0	100
	PHUN	0	100
	PHVI	0	100
	RBGU	0	100
	RBNU	0	100
	REDH	0	100
	RNDU	0	100
	RUBL	0	100
	RUDU	0	100
	RUGR	0	100
	SEWR	0	100
	SMLO	0	100
	SOAR	0	100
	SOCI	0	100
	SOHO	0	100
	SOMO	0	100
	SPSA	0	100
	SSHA	0	100
	TYPH	0	100
	UNDU	0	100
	UNLG	0	100
	WAVI	0	100
	WCSP	0	100
	WIWR	0	100
	WTSP	0	100
	YHBL	0	100
	ZAHU	0	100
	Groups CLR & LOG
	Average dissimilarity = 55.48
	Taxa	Contribution (%)	Cumulative (%)
	CHSP	2.55	2.55
	DEJU	2.55	5.11
	OVEN	2.47	7.58
	VESP	2.42	10
	CAJA	2.4	12.4
	TEWA	2.39	14.79
	REVI	2.38	17.17
	NOFL	2.37	19.54
	SACR	2.3	21.84
	RBGR	2.29	24.13
	YRWA	2.25	26.38
	ODVI	2.18	28.57
	CORA	2.16	30.73
	LEFL	2.15	32.88
	WEWP	2.15	35.03
	CCSP	2.04	37.08
	WETA	2.02	39.1
	MYGA	1.9	41
	CEDW	1.9	42.9
	URAM	1.9	44.79
	MAAM	1.89	46.68
	COLO	1.82	48.5
	PISI	1.8	50.3
	TAHU	1.78	52.08
	LISP	1.73	53.82
	WIWA	1.69	55.5
	TRES	1.68	57.18
	BHVI	1.62	58.81
	ALAM	1.56	60.37
	COYE	1.56	61.93
	SOREX	1.56	63.49
	SWSP	1.56	65.04
	SWTH	1.47	66.52
	ALFL	1.3	67.81
	MIPE	1.22	69.03
	YEWA	1.18	70.21
	OCWA	1.17	71.37
	RECR	1.16	72.53
	WWCR	1.13	73.66
	HAWO	1.07	74.73
	UNWO	1.05	75.78
	ATTW	1.04	76.83
	AMRE	1	77.82
	NOHA	1	78.82
	BBWA	0.94	79.76
	SAVS	0.94	80.71
	BRBL	0.81	81.52
	LCSP	0.81	82.33
	MALL	0.81	83.14
	PEMA	0.81	83.96
	SOSP	0.81	84.77
	BUFF	0.74	85.52
	LEAM	0.74	86.26
	LEYE	0.74	87
	MOWA	0.74	87.75
	PIWO	0.74	88.49
	SORA	0.74	89.24
	WISN	0.74	89.98
	HETH	0.73	90.71
	PUFI	0.73	91.44
	YBSA	0.73	92.17
	BCCH	0.66	92.83
	CALU	0.64	93.46
	VUVU	0.64	94.1
	BLJA	0.59	94.7
	RTHA	0.59	95.29
	CONI	0.53	95.82
	MOBL	0.53	96.35
	OSFL	0.53	96.89
	RNGR	0.53	97.42
	AMKE	0.52	97.94
	LYCA	0.52	98.46
	STGR	0.52	98.98
	NEMI	0.51	99.49
	PAWA	0.51	100
	AMCO	0	100
	AMCR	0	100
	AMGO	0	100
	AMPI	0	100
	AMRO	0	100
	AMWI	0	100
	BAEA	0	100
	BANS	0	100
	BARS	0	100
	BAWW	0	100
	BBMA	0	100
	BBWO	0	100
	BEKI	0	100
	BHCO	0	100
	BLPW	0	100
	BLTE	0	100
	BOCH	0	100
	BOGU	0	100
	BRCR	0	100
	BTNW	0	100
	BWHA	0	100
	BWTE	0	100
	CACA	0	100
	CAGU	0	100
	CALA	0	100
	CANG	0	100
	CANV	0	100
	CAWA	0	100
	CLSW	0	100
	CMWA	0	100
	COGO	0	100
	COGR	0	100
	COME	0	100
	CONW	0	100
	DOWO	0	100
	EAGR	0	100
	EAKI	0	100
	EUST	0	100
	EVGR	0	100
	FOTE	0	100
	GBHE	0	100
	GCKI	0	100
	GLSA	0	100
	GRJA	0	100
	GRYE	0	100
	GUGU	0	100
	GWFG	0	100
	GWTE	0	100
	HERG	0	100
	HOGR	0	100
	HOLA	0	100
	HOME	0	100
	KILL	0	100
	LALO	0	100
	LEOW	0	100
	LESC	0	100
	LISY	0	100
	LOCA	0	100
	MAMO	0	100
	MAWA	0	100
	MAWR	0	100
	MERL	0	100
	MUER	0	100
	MUNI	0	100
	NAWA	0	100
	NEVI	0	100
	NHOW	0	100
	NOPI	0	100
	NOSH	0	100
	NOWA	0	100
	NSHO	0	100
	ODHE	0	100
	PBGR	0	100
	PEPE	0	100
	PHIN	0	100
	PHUN	0	100
	PHVI	0	100
	RBGU	0	100
	RBNU	0	100
	RCKI	0	100
	REDH	0	100
	RNDU	0	100
	RUBL	0	100
	RUDU	0	100
	RUGR	0	100
	RWBL	0	100
	SEWR	0	100
	SMLO	0	100
	SOAR	0	100
	SOCI	0	100
	SOHO	0	100
	SOMO	0	100
	SOSA	0	100
	SPSA	0	100
	SSHA	0	100
	TUSW	0	100
	TYPH	0	100
	UNDU	0	100
	UNLG	0	100
	UNSP	0	100
	WAVI	0	100
	WCSP	0	100
	WIWR	0	100
	WTSP	0	100
	YBFL	0	100
	YHBL	0	100
	ZAHU	0	100
	Groups COMP & LOG
	Average dissimilarity = 66.82
	Taxa	Contribution (%)	Cumulative (%)
	COYE	2.71	2.71
	SOSP	2.57	5.28
	DEJU	2.55	7.82
	HETH	2.44	10.26
	LCSP	2.42	12.68
	LISP	2.29	14.97
	VESP	2.21	17.18
	SAVS	2.13	19.31
	SOREX	2.03	21.34
	OVEN	1.89	23.24
	SWTH	1.64	24.88
	YRWA	1.61	26.5
	MIPE	1.54	28.04
	NOFL	1.54	29.58
	TEWA	1.49	31.07
	CALA	1.48	32.55
	VUVU	1.45	34
	SACR	1.44	35.44
	REVI	1.44	36.88
	RBGR	1.38	38.26
	LEFL	1.36	39.62
	CANG	1.36	40.98
	CALU	1.36	42.34
	ODVI	1.35	43.69
	CEDW	1.35	45.04
	URAM	1.33	46.37
	WETA	1.32	47.68
	CORA	1.28	48.96
	ALAM	1.25	50.21
	MYGA	1.24	51.46
	COLO	1.24	52.7
	WEWP	1.21	53.91
	TRES	1.21	55.12
	BAWW	1.15	56.27
	SPSA	1.14	57.41
	TAHU	1.13	58.54
	CAJA	1.09	59.63
	BHVI	1.07	60.7
	SWSP	1	61.7
	YBSA	0.97	62.67
	WWCR	0.97	63.64
	MUER	0.97	64.61
	MAAM	0.92	65.53
	YEWA	0.91	66.44
	AMRO	0.87	67.31
	CCSP	0.87	68.17
	PISI	0.84	69.01
	AMWI	0.84	69.85
	CAWA	0.82	70.67
	OCWA	0.8	71.47
	RECR	0.75	72.22
	CHSP	0.73	72.95
	RWBL	0.73	73.68
	LYCA	0.71	74.38
	UNWO	0.7	75.08
	ATTW	0.69	75.77
	MALL	0.69	76.46
	WIWA	0.63	77.09
	COGO	0.63	77.73
	MOWA	0.63	78.35
	GRYE	0.6	78.96
	GWTE	0.6	79.56
	AMKE	0.59	80.14
	GBHE	0.59	80.73
	MAWA	0.58	81.31
	PAWA	0.55	81.87
	HAWO	0.54	82.4
	AMCR	0.53	82.93
	STGR	0.52	83.46
	WIWR	0.51	83.97
	BCCH	0.51	84.48
	COME	0.5	84.99
	BEKI	0.5	85.48
	AMRE	0.49	85.97
	BLJA	0.47	86.45
	LOCA	0.47	86.92
	NOWA	0.47	87.39
	WISN	0.46	87.85
	ALFL	0.41	88.25
	BAEA	0.4	88.65
	RTHA	0.38	89.04
	KILL	0.36	89.4
	BOCH	0.35	89.75
	CONI	0.35	90.1
	MOBL	0.35	90.45
	OSFL	0.35	90.81
	RNGR	0.35	91.16
	MUNI	0.34	91.5
	NEMI	0.34	91.84
	PEMA	0.34	92.18
	CACA	0.34	92.51
	NOSH	0.33	92.85
	ZAHU	0.33	93.17
	PUFI	0.33	93.5
	BOGU	0.3	93.8
	BRBL	0.28	94.08
	LEYE	0.27	94.36
	AMCO	0.27	94.62
	SOCI	0.27	94.89
	PHVI	0.26	95.15
	MAWR	0.25	95.4
	LEAM	0.24	95.64
	RCKI	0.24	95.88
	BUFF	0.22	96.11
	HERG	0.16	96.27
	PHUN	0.16	96.43
	WAVI	0.15	96.59
	YBFL	0.15	96.74
	HOME	0.14	96.88
	RUDU	0.14	97.02
	RUGR	0.14	97.17
	PIWO	0.14	97.31
	MAMO	0.14	97.44
	BWHA	0.13	97.57
	BWTE	0.13	97.7
	BBMA	0.13	97.83
	FOTE	0.13	97.96
	REDH	0.13	98.09
	SORA	0.13	98.22
	UNDU	0.12	98.34
	CAGU	0.11	98.45
	NOPI	0.11	98.57
	GUGU	0.11	98.68
	GWFG	0.11	98.79
	PEPE	0.11	98.9
	COGR	0.11	99.02
	EAGR	0.11	99.13
	HOGR	0.11	99.24
	LESC	0.11	99.35
	NOHA	0.11	99.46
	RUBL	0.11	99.57
	SSHA	0.11	99.68
	CONW	0.11	99.79
	LISY	0.11	99.89
	BBWO	0.11	100
	AMGO	0	100
	AMPI	0	100
	BANS	0	100
	BARS	0	100
	BBWA	0	100
	BHCO	0	100
	BLPW	0	100
	BLTE	0	100
	BRCR	0	100
	BTNW	0	100
	CANV	0	100
	CLSW	0	100
	CMWA	0	100
	DOWO	0	100
	EAKI	0	100
	EUST	0	100
	EVGR	0	100
	GCKI	0	100
	GLSA	0	100
	GRJA	0	100
	HOLA	0	100
	LALO	0	100
	LEOW	0	100
	MERL	0	100
	NAWA	0	100
	NEVI	0	100
	NHOW	0	100
	NSHO	0	100
	ODHE	0	100
	PBGR	0	100
	PHIN	0	100
	RBGU	0	100
	RBNU	0	100
	RNDU	0	100
	SEWR	0	100
	SMLO	0	100
	SOAR	0	100
	SOHO	0	100
	SOMO	0	100
	SOSA	0	100
	TUSW	0	100
	TYPH	0	100
	UNLG	0	100
	UNSP	0	100
	WCSP	0	100
	WTSP	0	100
	YHBL	0	100
	Groups BRN & MF
	Average dissimilarity = 61.57
	Taxa	Contribution (%)	Cumulative (%)
	CCSP	2.5	2.5
	WISN	2.39	4.89
	SWTH	2.29	7.17
	LISP	2.25	9.43
	SWSP	2.07	11.5
	OVEN	2.01	13.51
	ALFL	1.91	15.42
	WETA	1.85	17.27
	COYE	1.85	19.12
	TRES	1.74	20.86
	CAWA	1.72	22.58
	YRWA	1.72	24.3
	BBWO	1.67	25.97
	SOREX	1.66	27.63
	REVI	1.64	29.27
	CORA	1.64	30.9
	BOCH	1.6	32.5
	CAJA	1.55	34.05
	BAWW	1.53	35.59
	LEFL	1.52	37.1
	DEJU	1.5	38.61
	WIWA	1.47	40.08
	TAHU	1.44	41.52
	BCCH	1.43	42.95
	CEDW	1.41	44.35
	MAAM	1.37	45.73
	HAWO	1.36	47.09
	PEMA	1.35	48.44
	WWCR	1.35	49.79
	MOWA	1.33	51.12
	RBGR	1.33	52.44
	ALAM	1.32	53.77
	MUER	1.32	55.09
	RWBL	1.32	56.42
	YBSA	1.32	57.73
	NOFL	1.25	58.99
	PISI	1.25	60.23
	GRYE	1.22	61.46
	LCSP	1.22	62.67
	HETH	1.21	63.88
	URAM	1.19	65.07
	ODVI	1.14	66.22
	CALU	1.11	67.33
	WIWR	1.08	68.41
	MAWA	1.03	69.44
	MIPE	1.02	70.46
	RCKI	1.01	71.47
	AMKE	1	72.47
	MYGA	0.99	73.46
	SORA	0.98	74.45
	AMRE	0.97	75.41
	TEWA	0.96	76.37
	AMRO	0.89	77.26
	LYCA	0.83	78.09
	RBNU	0.83	78.92
	YEWA	0.81	79.73
	WEWP	0.77	80.5
	NHOW	0.75	81.25
	BRBL	0.75	82
	COLO	0.74	82.74
	PAWA	0.74	83.48
	PUFI	0.71	84.19
	BLJA	0.71	84.9
	DOWO	0.64	85.55
	PHVI	0.63	86.18
	AMCR	0.62	86.79
	CANG	0.61	87.4
	PIWO	0.58	87.98
	CALA	0.57	88.55
	RUGR	0.52	89.07
	BRCR	0.52	89.59
	SACR	0.51	90.1
	BTNW	0.5	90.6
	SOSA	0.49	91.09
	SOSP	0.49	91.58
	BARS	0.36	91.94
	ATTW	0.35	92.29
	PHIN	0.34	92.64
	CHSP	0.33	92.97
	UNSP	0.32	93.29
	CMWA	0.32	93.61
	BHVI	0.32	93.92
	PHUN	0.31	94.23
	KILL	0.3	94.54
	LEAM	0.3	94.83
	PEPE	0.3	95.13
	GCKI	0.29	95.42
	SSHA	0.28	95.7
	LEYE	0.25	95.95
	NEMI	0.25	96.2
	OSFL	0.25	96.45
	RECR	0.25	96.69
	VUVU	0.25	96.94
	SAVS	0.24	97.18
	STGR	0.24	97.41
	TUSW	0.24	97.65
	YBFL	0.24	97.88
	MAWR	0.23	98.12
	CONI	0.21	98.32
	GLSA	0.16	98.48
	CONW	0.16	98.64
	SPSA	0.16	98.8
	SOCI	0.15	98.95
	BEKI	0.15	99.1
	BBWA	0.15	99.25
	NOWA	0.15	99.4
	BBMA	0.13	99.53
	WAVI	0.12	99.65
	COME	0.12	99.77
	GUGU	0.12	99.88
	NAWA	0.12	100
	AMCO	0	100
	AMGO	0	100
	AMPI	0	100
	AMWI	0	100
	BAEA	0	100
	BANS	0	100
	BHCO	0	100
	BLPW	0	100
	BLTE	0	100
	BOGU	0	100
	BUFF	0	100
	BWHA	0	100
	BWTE	0	100
	CACA	0	100
	CAGU	0	100
	CANV	0	100
	CLSW	0	100
	COGO	0	100
	COGR	0	100
	EAGR	0	100
	EAKI	0	100
	EUST	0	100
	EVGR	0	100
	FOTE	0	100
	GBHE	0	100
	GRJA	0	100
	GWFG	0	100
	GWTE	0	100
	HERG	0	100
	HOGR	0	100
	HOLA	0	100
	HOME	0	100
	LALO	0	100
	LEOW	0	100
	LESC	0	100
	LISY	0	100
	LOCA	0	100
	MALL	0	100
	MAMO	0	100
	MERL	0	100
	MOBL	0	100
	MUNI	0	100
	NEVI	0	100
	NOHA	0	100
	NOPI	0	100
	NOSH	0	100
	NSHO	0	100
	OCWA	0	100
	ODHE	0	100
	PBGR	0	100
	RBGU	0	100
	REDH	0	100
	RNDU	0	100
	RNGR	0	100
	RTHA	0	100
	RUBL	0	100
	RUDU	0	100
	SEWR	0	100
	SMLO	0	100
	SOAR	0	100
	SOHO	0	100
	SOMO	0	100
	TYPH	0	100
	UNDU	0	100
	UNLG	0	100
	UNWO	0	100
	VESP	0	100
	WCSP	0	100
	WTSP	0	100
	YHBL	0	100
	ZAHU	0	100
	Groups CLR & MF
	Average dissimilarity = 58.55
	Taxa	Contribution (%)	Cumulative (%)
	ALFL	2.15	2.15
	SWTH	2.13	4.28
	YRWA	2.04	6.32
	CHSP	2.04	8.36
	WETA	1.98	10.35
	CAWA	1.98	12.33
	WEWP	1.96	14.29
	CCSP	1.89	16.18
	BOCH	1.84	18.03
	NOFL	1.83	19.86
	RBGR	1.81	21.67
	CAJA	1.78	23.45
	BAWW	1.76	25.21
	LEFL	1.74	26.95
	MAAM	1.68	28.63
	CORA	1.65	30.28
	TAHU	1.65	31.92
	PISI	1.63	33.55
	DEJU	1.63	35.18
	SOREX	1.62	36.8
	COYE	1.59	38.39
	BCCH	1.56	39.95
	YBSA	1.56	41.51
	OVEN	1.56	43.08
	CEDW	1.56	44.64
	URAM	1.56	46.19
	MOWA	1.53	47.72
	ALAM	1.53	49.25
	ODVI	1.53	50.78
	HETH	1.52	52.3
	WIWA	1.43	53.73
	HAWO	1.42	55.15
	AMRE	1.42	56.57
	LISP	1.41	57.98
	SWSP	1.4	59.38
	VESP	1.39	60.77
	REVI	1.39	62.16
	WWCR	1.37	63.53
	CALU	1.27	64.8
	WIWR	1.23	66.04
	MIPE	1.23	67.26
	YEWA	1.16	68.42
	COLO	1.16	69.58
	PEMA	1.15	70.73
	MAWA	1.08	71.81
	RCKI	1.06	72.87
	PUFI	1.04	73.91
	AMRO	1.03	74.94
	LYCA	0.96	75.9
	RBNU	0.95	76.84
	TEWA	0.92	77.77
	SOSP	0.88	78.64
	BBWA	0.87	79.51
	SACR	0.85	80.37
	LEAM	0.85	81.21
	BLJA	0.82	82.03
	NOHA	0.81	82.85
	SAVS	0.77	83.62
	PIWO	0.74	84.36
	PHVI	0.73	85.09
	WISN	0.71	85.8
	MUER	0.7	86.5
	BRBL	0.68	87.18
	LCSP	0.68	87.86
	MALL	0.68	88.54
	CALA	0.65	89.19
	BUFF	0.63	89.82
	LEYE	0.63	90.45
	SORA	0.63	91.08
	RUGR	0.6	91.68
	BRCR	0.59	92.27
	BTNW	0.56	92.83
	RWBL	0.53	93.36
	AMCR	0.52	93.88
	CANG	0.49	94.37
	CMWA	0.37	94.74
	BHVI	0.37	95.11
	PHUN	0.36	95.47
	KILL	0.35	95.82
	PEPE	0.34	96.16
	GCKI	0.33	96.49
	SSHA	0.32	96.81
	VUVU	0.28	97.09
	CONI	0.25	97.34
	GLSA	0.19	97.53
	CONW	0.18	97.71
	SPSA	0.18	97.89
	BARS	0.18	98.07
	SOCI	0.18	98.25
	BEKI	0.17	98.42
	NOWA	0.17	98.59
	GRYE	0.17	98.75
	BBMA	0.15	98.9
	DOWO	0.15	99.05
	PHIN	0.15	99.19
	ATTW	0.14	99.33
	WAVI	0.14	99.47
	BBWO	0.13	99.6
	COME	0.13	99.74
	GUGU	0.13	99.87
	NAWA	0.13	100
	AMCO	0	100
	AMGO	0	100
	AMKE	0	100
	AMPI	0	100
	AMWI	0	100
	BAEA	0	100
	BANS	0	100
	BHCO	0	100
	BLPW	0	100
	BLTE	0	100
	BOGU	0	100
	BWHA	0	100
	BWTE	0	100
	CACA	0	100
	CAGU	0	100
	CANV	0	100
	CLSW	0	100
	COGO	0	100
	COGR	0	100
	EAGR	0	100
	EAKI	0	100
	EUST	0	100
	EVGR	0	100
	FOTE	0	100
	GBHE	0	100
	GRJA	0	100
	GWFG	0	100
	GWTE	0	100
	HERG	0	100
	HOGR	0	100
	HOLA	0	100
	HOME	0	100
	LALO	0	100
	LEOW	0	100
	LESC	0	100
	LISY	0	100
	LOCA	0	100
	MAMO	0	100
	MAWR	0	100
	MERL	0	100
	MOBL	0	100
	MUNI	0	100
	MYGA	0	100
	NEMI	0	100
	NEVI	0	100
	NHOW	0	100
	NOPI	0	100
	NOSH	0	100
	NSHO	0	100
	OCWA	0	100
	ODHE	0	100
	OSFL	0	100
	PAWA	0	100
	PBGR	0	100
	RBGU	0	100
	RECR	0	100
	REDH	0	100
	RNDU	0	100
	RNGR	0	100
	RTHA	0	100
	RUBL	0	100
	RUDU	0	100
	SEWR	0	100
	SMLO	0	100
	SOAR	0	100
	SOHO	0	100
	SOMO	0	100
	SOSA	0	100
	STGR	0	100
	TRES	0	100
	TUSW	0	100
	TYPH	0	100
	UNDU	0	100
	UNLG	0	100
	UNSP	0	100
	UNWO	0	100
	WCSP	0	100
	WTSP	0	100
	YBFL	0	100
	YHBL	0	100
	ZAHU	0	100
	Groups COMP & MF
	Average dissimilarity = 61.30
	Taxa	Contribution (%)	Cumulative (%)
	LCSP	2.37	2.37
	LISP	2.37	4.74
	SOSP	2.3	7.04
	CCSP	2.21	9.25
	SAVS	2.1	11.35
	YRWA	1.92	13.26
	ALFL	1.87	15.13
	COYE	1.8	16.93
	HETH	1.55	18.47
	SOREX	1.5	19.98
	CORA	1.47	21.45
	MIPE	1.46	22.9
	WETA	1.45	24.35
	VUVU	1.44	25.79
	CALA	1.41	27.2
	CAWA	1.4	28.61
	NOFL	1.4	30.01
	BOCH	1.39	31.4
	CANG	1.34	32.74
	RBGR	1.34	34.08
	BAWW	1.33	35.41
	CALU	1.33	36.74
	LEFL	1.33	38.07
	CEDW	1.32	39.39
	URAM	1.31	40.7
	CAJA	1.31	42
	ODVI	1.3	43.3
	ALAM	1.28	44.58
	YBSA	1.27	45.85
	TAHU	1.23	47.08
	MOWA	1.2	48.28
	REVI	1.2	49.48
	BCCH	1.2	50.68
	WWCR	1.15	51.83
	MAAM	1.15	52.98
	SPSA	1.15	54.13
	AMRO	1.13	55.26
	MUER	1.1	56.36
	SWTH	1.1	57.46
	WIWR	1.1	58.56
	COLO	1.06	59.62
	SWSP	1.06	60.68
	MAWA	1.05	61.73
	PISI	1.03	62.76
	AMRE	1.03	63.79
	HAWO	1.01	64.8
	YEWA	1	65.8
	OVEN	0.98	66.79
	LYCA	0.95	67.74
	RWBL	0.9	68.64
	RCKI	0.9	69.54
	DEJU	0.9	70.44
	SACR	0.85	71.29
	CHSP	0.85	72.14
	AMWI	0.83	72.97
	AMCR	0.76	73.73
	TEWA	0.76	74.49
	PEMA	0.75	75.24
	RBNU	0.73	75.98
	PUFI	0.7	76.68
	PHVI	0.7	77.38
	BLJA	0.7	78.08
	MALL	0.69	78.77
	GRYE	0.67	79.44
	WIWA	0.66	80.09
	COGO	0.63	80.72
	GWTE	0.6	81.31
	TRES	0.59	81.9
	GBHE	0.58	82.49
	BEKI	0.58	83.06
	COME	0.56	83.63
	RUGR	0.56	84.19
	KILL	0.55	84.74
	NOWA	0.55	85.29
	WISN	0.52	85.81
	LOCA	0.47	86.28
	BRCR	0.46	86.74
	LEAM	0.45	87.19
	BTNW	0.45	87.64
	BAEA	0.4	88.03
	PHUN	0.39	88.43
	WEWP	0.39	88.81
	SOCI	0.37	89.18
	PEPE	0.35	89.53
	MYGA	0.35	89.89
	CACA	0.34	90.22
	SSHA	0.34	90.56
	NOSH	0.33	90.89
	AMKE	0.33	91.22
	MUNI	0.33	91.55
	ZAHU	0.32	91.86
	BOGU	0.29	92.16
	CMWA	0.28	92.44
	BRBL	0.28	92.72
	PAWA	0.28	92.99
	BHVI	0.28	93.27
	LEYE	0.27	93.54
	AMCO	0.26	93.8
	PIWO	0.26	94.05
	GCKI	0.26	94.31
	MAWR	0.25	94.56
	WAVI	0.25	94.81
	STGR	0.24	95.04
	CONW	0.24	95.28
	BBMA	0.23	95.51
	BUFF	0.22	95.74
	GUGU	0.21	95.95
	BBWO	0.2	96.15
	CONI	0.18	96.32
	HERG	0.16	96.48
	YBFL	0.15	96.63
	GLSA	0.14	96.77
	HOME	0.14	96.91
	RUDU	0.14	97.05
	MAMO	0.13	97.19
	BARS	0.13	97.32
	BBWA	0.13	97.45
	BWHA	0.13	97.58
	BWTE	0.13	97.71
	FOTE	0.13	97.83
	REDH	0.13	97.96
	SORA	0.13	98.08
	VESP	0.13	98.21
	UNDU	0.12	98.33
	DOWO	0.11	98.45
	PHIN	0.11	98.56
	CAGU	0.11	98.68
	NOPI	0.11	98.79
	GWFG	0.11	98.9
	COGR	0.11	99.01
	EAGR	0.11	99.13
	HOGR	0.11	99.24
	LESC	0.11	99.35
	NOHA	0.11	99.46
	RUBL	0.11	99.57
	ATTW	0.11	99.68
	LISY	0.11	99.79
	OCWA	0.11	99.89
	NAWA	0.11	100
	AMGO	0	100
	AMPI	0	100
	BANS	0	100
	BHCO	0	100
	BLPW	0	100
	BLTE	0	100
	CANV	0	100
	CLSW	0	100
	EAKI	0	100
	EUST	0	100
	EVGR	0	100
	GRJA	0	100
	HOLA	0	100
	LALO	0	100
	LEOW	0	100
	MERL	0	100
	MOBL	0	100
	NEMI	0	100
	NEVI	0	100
	NHOW	0	100
	NSHO	0	100
	ODHE	0	100
	OSFL	0	100
	PBGR	0	100
	RBGU	0	100
	RECR	0	100
	RNDU	0	100
	RNGR	0	100
	RTHA	0	100
	SEWR	0	100
	SMLO	0	100
	SOAR	0	100
	SOHO	0	100
	SOMO	0	100
	SOSA	0	100
	TUSW	0	100
	TYPH	0	100
	UNLG	0	100
	UNSP	0	100
	UNWO	0	100
	WCSP	0	100
	WTSP	0	100
	YHBL	0	100
	Groups LOG & MF
	Average dissimilarity = 61.38
	Taxa	Contribution (%)	Cumulative (%)
	SWTH	2.93	2.93
	VESP	2.84	5.76
	OVEN	2.74	8.5
	CCSP	2.3	10.8
	DEJU	2.28	13.08
	ALFL	2.15	15.23
	TEWA	1.9	17.14
	CAWA	1.89	19.02
	WETA	1.87	20.89
	SACR	1.86	22.76
	REVI	1.81	24.57
	BOCH	1.76	26.33
	CORA	1.71	28.04
	ODVI	1.69	29.74
	LEFL	1.69	31.43
	BAWW	1.68	33.1
	TAHU	1.64	34.75
	CAJA	1.63	36.37
	ALAM	1.62	37.99
	URAM	1.6	39.59
	NOFL	1.55	41.14
	BCCH	1.55	42.69
	WEWP	1.53	44.22
	WWCR	1.5	45.73
	MAAM	1.5	47.23
	MYGA	1.5	48.73
	PISI	1.47	50.2
	COLO	1.42	51.62
	CEDW	1.4	53.02
	YBSA	1.4	54.42
	BHVI	1.38	55.8
	CALU	1.35	57.16
	MOWA	1.35	58.51
	TRES	1.35	59.85
	HETH	1.33	61.18
	HAWO	1.31	62.5
	YRWA	1.23	63.73
	SOREX	1.21	64.94
	WIWR	1.18	66.11
	MIPE	1.11	67.22
	LYCA	1.1	68.32
	COYE	1.07	69.39
	AMRE	1.06	70.45
	RBGR	1.05	71.5
	MAWA	1.03	72.53
	BLJA	1.03	73.56
	RCKI	1.02	74.58
	YEWA	1.01	75.59
	AMRO	0.98	76.57
	OCWA	0.93	77.5
	RECR	0.92	78.42
	ATTW	0.9	79.33
	RBNU	0.9	80.23
	UNWO	0.85	81.08
	LISP	0.78	81.86
	WIWA	0.77	82.62
	PEMA	0.73	83.35
	PHVI	0.7	84.05
	VUVU	0.69	84.74
	MUER	0.67	85.4
	CALA	0.62	86.03
	PUFI	0.62	86.65
	CONI	0.61	87.26
	RUGR	0.57	87.83
	BRCR	0.56	88.39
	BTNW	0.54	88.93
	RWBL	0.5	89.43
	AMCR	0.49	89.93
	RTHA	0.47	90.4
	CANG	0.47	90.87
	MOBL	0.43	91.3
	OSFL	0.43	91.73
	RNGR	0.43	92.15
	AMKE	0.42	92.57
	STGR	0.42	92.99
	NEMI	0.41	93.41
	PAWA	0.41	93.82
	CHSP	0.37	94.19
	CMWA	0.36	94.54
	PHUN	0.34	94.89
	SWSP	0.34	95.22
	KILL	0.34	95.56
	LEAM	0.33	95.89
	PEPE	0.33	96.21
	GCKI	0.32	96.53
	SOSP	0.31	96.84
	SSHA	0.3	97.14
	GLSA	0.18	97.32
	CONW	0.18	97.5
	SPSA	0.17	97.67
	BARS	0.17	97.84
	SOCI	0.17	98.01
	BEKI	0.16	98.17
	PIWO	0.16	98.34
	BBWA	0.16	98.5
	NOWA	0.16	98.66
	GRYE	0.16	98.82
	BBMA	0.14	98.96
	DOWO	0.14	99.1
	PHIN	0.14	99.24
	WAVI	0.13	99.37
	BBWO	0.13	99.5
	COME	0.13	99.62
	GUGU	0.13	99.75
	NAWA	0.13	99.87
	WISN	0.13	100
	AMCO	0	100
	AMGO	0	100
	AMPI	0	100
	AMWI	0	100
	BAEA	0	100
	BANS	0	100
	BHCO	0	100
	BLPW	0	100
	BLTE	0	100
	BOGU	0	100
	BRBL	0	100
	BUFF	0	100
	BWHA	0	100
	BWTE	0	100
	CACA	0	100
	CAGU	0	100
	CANV	0	100
	CLSW	0	100
	COGO	0	100
	COGR	0	100
	EAGR	0	100
	EAKI	0	100
	EUST	0	100
	EVGR	0	100
	FOTE	0	100
	GBHE	0	100
	GRJA	0	100
	GWFG	0	100
	GWTE	0	100
	HERG	0	100
	HOGR	0	100
	HOLA	0	100
	HOME	0	100
	LALO	0	100
	LCSP	0	100
	LEOW	0	100
	LESC	0	100
	LEYE	0	100
	LISY	0	100
	LOCA	0	100
	MALL	0	100
	MAMO	0	100
	MAWR	0	100
	MERL	0	100
	MUNI	0	100
	NEVI	0	100
	NHOW	0	100
	NOHA	0	100
	NOPI	0	100
	NOSH	0	100
	NSHO	0	100
	ODHE	0	100
	PBGR	0	100
	RBGU	0	100
	REDH	0	100
	RNDU	0	100
	RUBL	0	100
	RUDU	0	100
	SAVS	0	100
	SEWR	0	100
	SMLO	0	100
	SOAR	0	100
	SOHO	0	100
	SOMO	0	100
	SORA	0	100
	SOSA	0	100
	TUSW	0	100
	TYPH	0	100
	UNDU	0	100
	UNLG	0	100
	UNSP	0	100
	WCSP	0	100
	WTSP	0	100
	YBFL	0	100
	YHBL	0	100
	ZAHU	0	100
	Groups BRN & REC
	Average dissimilarity = 61.54
	Taxa	Contribution (%)	Cumulative (%)
	HETH	3.05	3.05
	SAVS	2.68	5.74
	CAJA	2.4	8.14
	SWSP	2.27	10.41
	SOSP	2.26	12.67
	NOFL	2.13	14.8
	WISN	1.97	16.77
	TEWA	1.96	18.73
	MIPE	1.88	20.61
	RWBL	1.88	22.49
	TRES	1.86	24.34
	BBWO	1.85	26.2
	CHSP	1.78	27.97
	REVI	1.76	29.73
	CORA	1.75	31.48
	COYE	1.75	33.22
	MYGA	1.68	34.91
	LEFL	1.68	36.58
	LCSP	1.65	38.23
	WIWA	1.62	39.85
	DEJU	1.62	41.47
	SOREX	1.61	43.08
	ALFL	1.54	44.63
	CEDW	1.51	46.14
	YRWA	1.5	47.64
	SORA	1.5	49.15
	MUER	1.5	50.65
	RBGR	1.48	52.13
	PEMA	1.45	53.58
	AMCR	1.44	55.02
	BBMA	1.4	56.42
	GRYE	1.36	57.78
	BRBL	1.35	59.13
	WETA	1.32	60.46
	OVEN	1.3	61.75
	AMKE	1.22	62.97
	HAWO	1.17	64.14
	YEWA	1.11	65.25
	ODVI	1.06	66.31
	TAHU	1.01	67.32
	MAAM	0.98	68.29
	WWCR	0.94	69.23
	PAWA	0.89	70.12
	KILL	0.88	70.99
	PISI	0.86	71.85
	NHOW	0.83	72.68
	BCCH	0.83	73.51
	CALA	0.81	74.32
	MALL	0.8	75.12
	AMRO	0.78	75.9
	VESP	0.78	76.68
	LISP	0.76	77.44
	SWTH	0.74	78.18
	WTSP	0.74	78.92
	CANG	0.71	79.63
	BHCO	0.68	80.31
	WEWP	0.64	80.95
	STGR	0.63	81.59
	DOWO	0.63	82.22
	SACR	0.62	82.83
	SOSA	0.61	83.45
	MOWA	0.58	84.03
	PIWO	0.56	84.58
	AMRE	0.54	85.12
	SOCI	0.5	85.62
	NEMI	0.48	86.1
	CCSP	0.47	86.57
	SPSA	0.47	87.03
	LEYE	0.44	87.47
	MUNI	0.43	87.91
	BARS	0.42	88.33
	MAWR	0.42	88.75
	NOWA	0.42	89.17
	URAM	0.41	89.59
	YBSA	0.38	89.96
	UNSP	0.37	90.33
	HOLA	0.36	90.69
	COLO	0.36	91.05
	PUFI	0.35	91.4
	LEAM	0.34	91.74
	MAWA	0.33	92.07
	OCWA	0.29	92.36
	EUST	0.28	92.64
	AMWI	0.28	92.91
	ATTW	0.27	93.19
	OSFL	0.27	93.46
	RECR	0.27	93.74
	ZAHU	0.27	94.01
	PHIN	0.26	94.26
	RCKI	0.26	94.52
	TUSW	0.26	94.78
	YBFL	0.26	95.04
	PHVI	0.23	95.27
	AMPI	0.21	95.49
	NOHA	0.21	95.69
	RNGR	0.18	95.88
	CAWA	0.16	96.04
	ALAM	0.15	96.19
	GWTE	0.15	96.34
	SOAR	0.15	96.5
	NSHO	0.14	96.64
	VUVU	0.14	96.79
	UNDU	0.14	96.92
	BHVI	0.13	97.05
	RUBL	0.12	97.17
	WCSP	0.11	97.29
	AMGO	0.11	97.39
	MERL	0.11	97.5
	EAKI	0.11	97.61
	BUFF	0.11	97.71
	GRJA	0.1	97.82
	SMLO	0.1	97.92
	COGR	0.1	98.02
	CANV	0.1	98.12
	CALU	0.1	98.22
	BAWW	0.1	98.31
	LISY	0.1	98.41
	PHUN	0.09	98.5
	SOHO	0.09	98.59
	ODHE	0.09	98.68
	CMWA	0.07	98.75
	HERG	0.07	98.82
	TYPH	0.07	98.88
	COGO	0.06	98.94
	BLJA	0.06	99
	CONI	0.06	99.06
	CLSW	0.05	99.11
	BLPW	0.05	99.16
	EVGR	0.05	99.22
	HOGR	0.05	99.27
	RNDU	0.05	99.32
	AMCO	0.05	99.37
	SEWR	0.05	99.42
	BLTE	0.05	99.47
	RBGU	0.05	99.52
	BANS	0.04	99.56
	LALO	0.04	99.61
	LEOW	0.04	99.65
	NEVI	0.04	99.7
	PBGR	0.04	99.74
	SOMO	0.04	99.78
	UNLG	0.04	99.83
	YHBL	0.04	99.87
	WIWR	0.04	99.92
	LYCA	0.04	99.96
	RBNU	0.04	100
	BAEA	0	100
[truncated: 775 more rows]
